# Supplementary material for: A longitudinal 1H-NMR metabolomics analysis of urine from newborns with hypoxic-ischemic encephalopathy undergoing hypothermia therapy. Clinical and medical legal insights
Source: PLoS One. 2018 Apr 18;13(4):e0194267. doi: 10.1371/journal.pone.0194267 (PMC5906012; doi:10.1371/journal.pone.0194267)
Supplement: S1 Table — 1H NMR binned spectral data. HIE, HIE newborns; Healthy, healthy newborns; S, surviving HIE newborns; NS, non-surviving HIE newborns. (XLSX) [file pone.0194267.s001.xlsx]

## Sheet: Foglio1
Patient ID	Day	HIE vs Healthy	S vs NS	1.18	1.2	1.22	1.24	1.26	1.32	1,34-1,36	1.38	1.4	1.68	1.7	1.72	1.74	1.76	1.78	1.8	1.82	1.84	1.86	1.88	1.9	1.92	1.94	1.96	1.98	2	2.02	2.04	2.06	2.08	2.1	2.14	2.16	2.18	2.2	2.22	2,24-2,26	2.28	2.3	2.32	2.34	2.36	2,38-2,40	2.42	2.44	2.46
001	1	HIE	S	2.26769	3.91597	2.50226	0.780018	0.489472	0.496642	1.34023	0.408875	0.360344	0.4941	0.505997	0.59711	0.717967	0.587283	0.431416	0.383049	0.379487	0.391664	0.341277	0.361428	0.479675	0.627335	0.587722	0.462341	0.382029	0.614514	0.522295	0.86754	1.58963	1.19672	0.80055	0.44443	0.436509	0.405168	0.445267	0.396345	0.907673	0.388508	0.363321	0.360512	0.370068	0.363903	0.688045	0.343374	0.399685	0.442658
001	2	HIE	S	0.913273	1.44289	1.33937	1.03693	0.513204	0.554499	1.66604	0.505356	0.526028	0.464778	0.466459	0.552937	0.634839	0.514733	0.386423	0.349518	0.360424	0.372952	0.325548	0.3651	0.473408	0.603847	0.558579	0.435052	0.375988	0.665574	0.556614	0.940229	1.6841	1.26322	0.8753	0.455194	0.438391	0.397335	0.436638	0.381795	0.84392	0.388355	0.367708	0.371713	0.385692	0.392757	0.780623	0.360035	0.413173	0.454529
001	3	HIE	S	0.811066	0.946726	1.32626	0.677488	0.500753	0.504875	1.61749	0.531707	0.475533	0.487329	0.475782	0.469066	0.467707	0.413946	0.362228	0.352112	0.360139	0.378523	0.316077	0.340124	0.38819	0.470231	0.481577	0.401758	0.364905	0.739249	0.538922	0.89971	1.64052	1.2756	0.936502	0.486339	0.44421	0.37408	0.381192	0.368363	0.676127	0.363252	0.351994	0.342026	0.364397	0.41388	0.792454	0.369257	0.411351	0.456739
001	30	HIE	S	0.366815	1.25528	1.00452	0.303845	0.560418	0.3072	1.01018	0.261521	0.210907	0.314387	0.353112	0.351205	0.337499	0.278902	0.249811	0.262822	0.287617	0.29028	0.240261	0.239594	0.287056	0.386519	0.411626	0.309361	0.300841	0.560966	0.554775	1.15195	1.72546	1.24465	0.978876	0.609467	0.617044	0.487246	0.457897	0.35962	0.741694	0.377804	0.319919	0.320101	0.374816	0.445588	1.06401	0.500449	0.593634	0.787035
003	2	HIE	S	0.670006	0.583981	0.668105	1.33352	0.442852	0.576879	1.79251	0.492193	0.472298	0.422997	0.394973	0.48808	0.610099	0.511876	0.379545	0.339087	0.343722	0.363117	0.302905	0.352836	0.480322	0.633141	0.55534	0.391099	0.322515	0.633734	0.514291	0.914541	1.45357	1.19983	0.914187	0.543227	0.535338	0.457136	0.461598	0.414478	0.757694	0.370533	0.364666	0.346374	0.385873	0.414012	0.824898	0.419796	0.476399	0.598313
003	3	HIE	S	0.553921	0.700989	0.749794	1.07219	0.395832	0.557184	1.67827	0.434387	0.422851	0.366087	0.34427	0.427812	0.536616	0.44517	0.324794	0.289484	0.296579	0.321214	0.264675	0.295573	0.415033	0.555682	0.498153	0.35518	0.291153	0.544959	0.452389	0.814054	1.28614	1.05122	0.803593	0.492521	0.517375	0.43751	0.445051	0.37234	0.85545	0.332169	0.364926	0.342073	0.366726	0.382437	0.772634	0.381251	0.437418	0.523213
004	1	HIE	NS	0.840268	0.657472	1.06383	0.690185	0.608574	0.738767	11.5635	0.683724	0.566881	0.648125	0.551944	0.549501	0.558256	0.51698	0.451669	0.462388	0.566667	0.473305	0.398452	0.408811	0.464789	0.539626	0.606589	0.453007	0.413762	0.57338	0.665636	1.02915	2.02527	1.63281	1.02991	0.496407	0.510607	0.460646	0.61966	0.566621	0.834209	0.410275	0.376774	0.352263	0.37083	0.363866	0.962479	0.379843	0.458959	0.532925
004	2	HIE	NS	1.41504	0.716076	0.948416	0.929386	0.529921	0.51077	1.55128	0.506975	0.502687	0.385773	0.342403	0.327825	0.322189	0.309027	0.291199	0.282703	0.297276	0.296363	0.235408	0.254016	0.304817	0.350642	0.383571	0.276434	0.241754	0.509864	0.432069	0.72347	1.35829	1.09664	0.65921	0.330263	0.382623	0.284484	0.363656	0.318578	0.94025	0.228485	0.211227	0.218258	0.243159	0.243907	0.457818	0.23635	0.309719	0.375579
004	3	HIE	NS	0.950212	0.616206	1.04469	0.629761	0.47849	0.476273	1.48242	0.486772	0.414222	0.426019	0.396488	0.361425	0.345164	0.331486	0.306967	0.300283	0.313482	0.334342	0.273887	0.295376	0.32409	0.357693	0.392972	0.305279	0.276769	0.574755	0.439716	0.699106	1.27842	1.09211	0.689372	0.35839	0.376868	0.307512	0.36361	0.354349	0.765112	0.282956	0.2629	0.264381	0.281583	0.297244	0.563601	0.33535	0.393796	0.487479
005	1	HIE	S	0.653502	0.582515	1.113	0.430804	0.414815	0.453625	2.75948	0.578367	0.783922	0.56185	0.51818	0.59813	0.796955	0.661814	0.451293	0.390934	0.390397	0.401191	0.399721	0.455572	0.522291	0.724229	0.704148	0.492677	0.411536	0.526101	0.631816	0.703489	1.21666	1.02166	0.738461	0.456662	0.625454	0.936055	1.40987	0.34877	0.657472	0.385808	0.360868	0.326071	0.326403	0.348567	0.751466	0.301271	0.323916	0.406296
005	2	HIE	S	0.536874	0.858586	1.16515	0.391874	0.298968	0.33888	1.63433	0.363055	0.329443	0.353716	0.343009	0.418761	0.554227	0.4436	0.30979	0.274377	0.257195	0.260788	0.252668	0.306493	0.402965	0.54751	0.490359	0.334076	0.292912	0.593959	0.649416	0.687735	1.14158	0.920635	0.627986	0.401515	0.583528	0.751488	1.30432	0.279843	0.447514	0.222055	0.221046	0.228438	0.287476	0.345171	0.561021	0.275312	0.357565	0.478528
005	3	HIE	S	0.882851	1.38332	1.50066	0.421375	0.320271	0.331938	1.39199	0.374432	0.326178	0.354744	0.353846	0.339609	0.352411	0.308722	0.268791	0.264512	0.266936	0.283319	0.248873	0.269936	0.301913	0.377426	0.38619	0.310291	0.292166	0.607282	0.595123	0.740274	1.14947	0.933203	0.697566	0.421453	0.539256	0.444617	0.399454	0.296466	0.659384	0.277718	0.266291	0.248127	0.289612	0.35642	0.674042	0.39603	0.480855	0.701114
005	30	HIE	S	0.25989	0.867284	0.801559	0.338975	0.33446	0.48916	1.32291	0.330384	0.292146	0.425103	0.422227	0.460534	0.482316	0.411456	0.387578	0.39013	0.364778	0.323957	0.276056	0.293426	0.414243	0.580995	0.615832	0.38596	0.351062	0.639115	0.682782	1.01287	1.52521	1.28705	1.05739	0.780581	0.889821	0.815247	0.699962	0.436164	0.854746	0.452357	0.412098	0.422498	0.516647	0.61031	1.15421	0.848726	0.891787	1.2067
006	1	HIE	S	0.50601	1.54658	0.618852	0.399812	0.423961	0.47966	1.8061	0.470869	0.50859	0.78559	0.646472	0.597568	0.626808	0.539121	0.477703	0.471955	0.449203	0.505992	0.414218	0.399892	0.477218	0.618691	0.614619	0.499588	0.390225	0.551345	0.60173	0.753985	1.3711	1.20957	0.866071	0.51565	0.491176	0.444777	0.350547	0.352341	0.802558	0.434698	0.399485	0.344727	0.324137	0.344102	0.87437	0.401412	0.499643	0.674383
006	2	HIE	S	1.03037	0.688543	0.544657	0.975915	0.40842	0.454377	1.50371	0.427899	0.404936	0.392019	0.373731	0.354941	0.350714	0.323358	0.292097	0.292889	0.301458	0.303776	0.241883	0.246942	0.275068	0.329077	0.345721	0.295748	0.267906	0.475203	0.446084	0.64871	1.0937	0.898181	0.581689	0.342518	0.353206	0.288752	0.296803	0.319377	0.791917	0.300235	0.284416	0.265355	0.279173	0.275846	0.583491	0.302885	0.369921	0.52853
006	3	HIE	S	0.791986	0.73021	0.590015	0.600628	0.416246	0.382613	1.33027	0.425161	0.39262	0.456141	0.503938	0.460339	0.410449	0.362101	0.337065	0.347646	0.377374	0.397987	0.300412	0.314154	0.353491	0.412686	0.427567	0.394853	0.382706	0.719409	0.617821	0.935001	1.49133	1.20991	0.884587	0.461767	0.414363	0.313905	0.301046	0.343349	0.683697	0.357628	0.321472	0.292818	0.321706	0.379976	0.776568	0.406251	0.476866	0.627703
007	1	HIE	S	0.575659	0.621832	0.670184	0.519142	0.533858	0.461202	1.66044	0.500572	0.525317	0.669826	0.839584	0.810057	0.75473	0.590974	0.537747	0.528712	0.484917	0.477576	0.393576	0.355871	0.416882	0.49045	0.540626	0.529808	0.510648	0.743813	0.787183	1.10534	1.51512	1.22615	0.783453	0.498979	0.46155	0.367	0.360277	0.370877	0.754019	0.42146	0.344549	0.271042	0.287269	0.324819	0.837709	0.644048	0.737287	1.23932
007	2	HIE	S	0.578348	0.695629	0.715152	0.645457	0.44922	0.462879	1.39672	0.451934	0.418036	0.533618	0.602363	0.619991	0.619916	0.519774	0.461061	0.443787	0.414449	0.404432	0.333715	0.341983	0.424474	0.513947	0.505557	0.437043	0.409902	0.764778	0.693957	1.04678	1.64103	1.26723	0.883908	0.468345	0.498009	0.388318	0.423275	0.412977	0.973104	0.367712	0.355122	0.323984	0.349039	0.399527	0.842404	0.42058	0.510869	0.73608
007	3	HIE	S	0.638197	0.796362	0.777754	0.777622	0.476799	0.471318	1.66425	0.560778	0.516602	0.611363	0.712577	0.704593	0.629571	0.506999	0.453638	0.458728	0.452261	0.45674	0.365144	0.372389	0.425591	0.52394	0.774802	0.511812	0.508468	0.906942	0.823738	1.30395	1.82142	1.47053	1.22467	0.829391	0.560936	0.433453	0.452239	0.419732	0.956542	0.478863	0.442262	0.380912	0.414598	0.510734	1.07878	0.525304	0.693129	1.0466
007	30	HIE	S	0.511278	0.720612	0.489986	0.47774	0.502201	0.338116	0.988822	0.230575	0.217034	0.315045	0.339067	0.353605	0.340343	0.317305	0.292378	0.295651	0.283022	0.282111	0.23985	0.231866	0.291724	0.383802	0.463047	0.338139	0.347911	0.641812	0.680249	1.16277	1.6419	1.29085	1.02464	0.693916	0.715939	0.52972	0.432752	0.345945	0.845471	0.393533	0.364821	0.389154	0.402931	0.50802	1.07995	0.660695	1.13527	2.0113
008	1	HIE	S	0.614711	0.428528	0.427168	0.631511	0.35932	0.35872	1.3955	0.381305	0.346136	0.38872	0.361313	0.381287	0.421276	0.377077	0.316322	0.318343	0.340761	0.332623	0.296287	0.317581	0.388854	0.476339	0.446512	0.337322	0.304131	0.559411	0.521101	0.82206	1.36402	1.12819	0.811234	0.475613	0.587353	0.69053	1.45871	0.476031	0.795792	0.355949	0.325167	0.310044	0.338838	0.377125	0.774134	0.443957	0.49368	0.678273
008	2	HIE	S	0.413442	0.491814	0.884719	0.640094	0.538894	0.491804	1.52456	0.539798	0.43527	0.622738	0.661672	0.629902	0.631984	0.535162	0.454212	0.461057	0.450001	0.456246	0.363707	0.388012	0.47517	0.57874	1.24576	0.515507	0.453882	0.825123	0.810366	1.14328	1.72858	1.40158	1.08689	0.632321	0.621211	0.487833	0.478677	0.432187	0.820195	0.454743	0.433382	0.39291	0.411098	0.509005	1.02635	0.516082	0.606075	0.857148
008	3	HIE	S	0.548555	0.437871	0.564863	0.717136	0.454362	0.386649	1.45335	0.444075	0.438854	0.472643	0.480621	0.449044	0.434983	0.379236	0.330243	0.332599	0.352399	0.366732	0.299701	0.3271	0.377455	0.437075	1.19826	0.436392	0.374204	0.733579	0.638587	0.924984	1.45922	1.15081	0.883985	0.492779	0.48693	0.437312	0.545782	0.356449	0.638816	0.356365	0.319626	0.288052	0.32394	0.400402	0.812478	0.477213	0.552379	0.722384
008	30	HIE	S	0.432232	0.477105	0.482213	0.534339	0.621579	0.352812	1.03362	0.312139	0.2847	0.415079	0.44357	0.432734	0.418712	0.367225	0.33241	0.328694	0.323401	0.315704	0.267271	0.270542	0.34319	0.451835	0.504602	0.397936	0.401142	0.726408	0.728983	1.22348	1.81322	1.50462	1.22618	0.798045	0.80621	0.588298	0.48605	0.379277	0.82469	0.449006	0.423322	0.511917	0.485015	0.592306	1.21767	0.724381	0.849486	1.24043
010	1	HIE	NS	0.535618	0.526233	0.707462	0.578475	0.402849	0.927981	23.9739	0.469338	0.43831	0.371578	0.320354	0.396702	0.541533	0.448233	0.315857	0.249831	0.255545	0.238773	0.234654	0.25011	0.351887	0.470414	0.421895	0.285557	0.249932	0.464769	0.507574	0.587765	0.868584	0.722438	0.418442	0.299964	0.466098	0.47465	0.412487	0.209845	0.383114	0.183652	0.188022	0.181423	0.23737	0.245573	0.796936	0.241397	0.322869	0.395896
010	2	HIE	NS	0.467273	0.461843	0.612694	0.481766	0.299225	0.649224	23.3047	0.53742	0.43243	0.400667	0.354192	0.419564	0.562637	0.47545	0.342307	0.279445	0.282498	0.264543	0.255149	0.266826	0.358876	0.474531	0.433218	0.301291	0.26809	0.471818	0.513012	0.590045	0.864689	0.734885	0.442674	0.318639	0.478895	0.492444	0.434773	0.236795	0.427075	0.204518	0.207126	0.199292	0.253582	0.258622	0.827596	0.252369	0.327648	0.403854
010	3	HIE	NS	0.903819	0.418295	0.637538	0.300859	0.316953	0.540042	17.5027	0.345435	0.262729	0.278926	0.257753	0.32058	0.437314	0.356168	0.245042	0.198657	0.200316	0.216085	0.17227	0.193625	0.275648	0.374911	0.351016	0.226089	0.189892	0.409462	0.36336	0.481419	0.743794	0.599151	0.355291	0.254999	0.468501	0.333345	0.259274	0.210144	0.387242	0.172758	0.167564	0.148103	0.178489	0.184012	0.63994	0.260716	0.325444	0.416343
011	1	HIE	S	1.07512	0.658559	0.773188	0.713324	0.551411	0.490743	1.88407	0.567692	0.604532	0.539956	0.516541	0.523955	0.552411	0.492894	0.43393	0.420831	0.434108	0.441578	0.37615	0.40358	0.431402	0.519868	0.575991	0.440211	0.406145	0.623832	0.646696	1.08563	2.4131	1.9959	1.19691	0.488262	0.499422	0.399604	0.40771	0.475424	0.801852	0.397538	0.379273	0.349644	0.352036	0.361922	0.798694	0.336111	0.373443	0.448797
011	2	HIE	S	1.31077	0.602658	0.595088	0.769455	0.489328	0.433777	1.53477	0.479504	0.531267	0.42792	0.407218	0.414768	0.441242	0.402971	0.35951	0.345522	0.356244	0.35575	0.309668	0.343409	0.372482	0.44259	0.467165	0.361022	0.332972	0.53921	0.539065	0.903917	1.8202	1.46993	0.880711	0.404112	0.442036	0.339985	0.347212	0.399079	0.669876	0.325668	0.307448	0.287072	0.292977	0.303692	0.665033	0.300563	0.338627	0.401864
011	3	HIE	S	0.487445	0.943656	0.892562	0.565904	0.462929	0.496183	1.81294	0.394167	0.336821	0.45523	0.45683	0.439368	0.42263	0.375201	0.348151	0.367165	0.396807	0.391272	0.319013	0.323438	0.372796	0.456262	0.505628	0.388054	0.358522	0.735198	0.708009	1.21753	1.9081	1.5196	1.07925	0.639358	0.639131	0.514334	0.513448	0.452971	0.845195	0.432247	0.40478	0.373264	0.426884	0.483209	1.0083	0.620421	0.754392	1.18516
011	30	HIE	S	0.308774	0.657595	0.449959	0.303477	0.294663	0.302711	0.926294	0.283919	0.25666	0.370622	0.374817	0.354391	0.34769	0.326535	0.308277	0.3248	0.322951	0.299692	0.262713	0.276486	0.335254	0.433868	0.452631	0.339429	0.335025	0.612049	0.66314	1.21601	1.92676	1.46214	1.16131	0.705627	0.715845	0.572916	0.491214	0.38067	0.776098	0.392173	0.353851	0.362179	0.458402	0.556629	1.11054	0.608582	0.708322	0.908802
012	1	HIE	NS	0.92738	0.587684	0.835976	0.749815	0.723917	0.8005	26.0335	0.775128	0.599379	0.582805	0.621986	0.707515	0.87832	0.763036	0.56277	0.488828	0.484398	0.477462	0.479363	0.490413	0.556761	0.688521	0.694187	0.587328	0.584281	0.625784	0.713792	0.773967	1.04244	0.842369	0.733967	0.616014	0.756471	0.545026	0.397346	0.389636	0.818562	0.458669	0.468202	0.42669	0.429298	0.470578	1.19114	0.412287	0.369178	0.533912
012	2	HIE	NS	0.967188	0.559379	0.557465	0.424196	0.314455	0.336657	5.44876	0.361725	0.357276	0.314275	0.315668	0.36095	0.41808	0.331161	0.237404	0.201619	0.226133	0.247441	0.207721	0.236707	0.313601	0.395822	0.394548	0.272813	0.268548	0.510527	0.54337	0.673066	1.07796	0.870288	0.552371	0.497153	0.757046	0.367722	0.228108	0.225799	0.434638	0.232344	0.223072	0.201329	0.239199	0.282542	0.570245	0.256451	0.353448	0.570038
012	3	HIE	NS	0.791112	0.520103	0.556225	0.368372	0.294757	0.338755	5.34288	0.339091	0.341972	0.303867	0.304796	0.351531	0.404954	0.324468	0.236503	0.198785	0.231339	0.248292	0.20773	0.240258	0.316455	0.390802	0.374818	0.2703	0.267694	0.516083	0.545528	0.672496	1.08465	0.87138	0.542922	0.48755	0.756165	0.35614	0.23584	0.229703	0.441197	0.234828	0.224971	0.204075	0.241503	0.277416	0.587437	0.242011	0.357314	0.574036
013	1	Healthy		0.615882	1.00173	1.23637	0.614929	0.779265	0.863579	1.61175	0.446203	0.428158	0.876671	0.95454	0.959439	0.883971	0.715862	0.609013	0.559838	0.559205	0.558449	0.524616	0.445241	0.473254	0.561488	0.802321	0.696076	0.716053	0.868085	0.999035	1.18782	1.45746	1.31409	0.991656	0.628942	0.593654	0.790628	1.14713	0.89588	1.57391	0.816989	0.770967	0.60251	0.67835	0.601169	1.29021	0.930575	0.919126	1.06838
014	1	Healthy		0.508061	0.664924	0.792189	0.729753	0.778611	0.632507	1.70632	0.486652	0.500528	0.833522	0.879122	0.886103	0.795648	0.66425	0.596771	0.60411	0.609018	0.588756	0.522004	0.506467	0.567525	0.669391	0.874046	0.702679	0.679954	0.849829	0.894035	1.2219	1.77461	1.54145	1.14006	0.716901	0.665345	0.660727	0.759573	0.676101	1.29872	0.736921	0.614784	0.550816	0.579561	0.640822	1.30977	0.964662	0.905828	1.21562
015	1	Healthy		0.528316	0.62638	0.620569	0.529554	0.522902	0.994314	1.95449	0.462354	0.447226	0.721165	0.755103	0.735574	0.761278	0.636777	0.560507	0.525299	0.539404	0.526163	0.496153	0.452979	0.495648	0.568882	0.859271	0.554771	0.512594	0.665956	0.68802	0.945635	1.33497	1.17897	0.82467	0.554958	0.54223	0.783739	0.934364	0.680244	1.11836	0.566649	0.523888	0.462173	0.484303	0.51031	0.992721	1.19524	0.704789	0.935966
016	1	Healthy		0.466746	0.679351	1.11266	0.620673	0.5899	0.944809	2.1825	0.565861	0.574471	0.846918	0.825882	0.795452	0.702354	0.651874	0.614026	0.597474	0.579697	0.591215	0.512935	0.500586	0.536641	0.635212	0.804934	0.686208	0.600934	0.76064	0.88362	1.1085	1.7429	1.62276	1.12822	0.663958	0.599893	0.848721	1.19351	1.11397	1.47038	0.782191	0.809562	0.781949	0.855189	0.790075	1.68867	0.849931	0.850725	0.836943
017	1	Healthy		0.606994	1.01297	1.07852	0.670379	0.670735	0.775887	1.97998	0.549436	0.554986	0.959033	1.01865	1.01668	0.958005	0.798508	0.710747	0.676085	0.67027	0.648011	0.608244	0.555636	0.580892	0.65105	1.02097	0.759288	0.721733	0.859651	0.972452	1.24718	1.76114	1.5639	1.191	0.749648	0.672096	0.774236	0.918858	0.789167	1.44929	0.846808	0.715815	0.66776	0.67045	0.684923	1.31835	0.739771	0.813245	0.970685
018	1	Healthy		0.513389	0.83628	0.786454	0.571995	0.565154	0.649078	1.70847	0.427713	0.428782	0.747696	0.758341	0.767055	0.76713	0.648259	0.553742	0.520099	0.549074	0.539634	0.472821	0.446978	0.506213	0.610291	0.736102	0.582384	0.514797	0.711354	0.70753	1.09702	1.78386	1.50118	1.03709	0.693717	0.687251	0.637214	0.741855	0.664485	1.124	0.607928	0.591601	0.579001	0.601613	0.601265	1.11962	0.585573	0.685726	0.802881
019	1	Healthy		0.531475	0.604338	0.6029	0.497676	0.504694	0.519216	1.31993	0.424509	0.442267	0.88396	0.94055	0.919174	0.809805	0.672686	0.603383	0.601141	0.598279	0.586827	0.502867	0.463282	0.50653	0.581504	0.832773	0.667126	0.652186	0.820674	0.898416	1.2003	1.57206	1.47237	1.03316	0.642696	0.588038	0.634553	0.677215	0.628694	1.13604	0.717039	0.541998	0.476945	0.512675	0.548788	1.09583	0.827652	0.798129	0.921174
020	1	Healthy		0.412535	0.886321	0.968601	0.516639	0.464815	0.462858	1.27637	0.42315	0.407151	0.72749	0.740533	0.700626	0.651809	0.590126	0.558586	0.546481	0.515948	0.496922	0.419295	0.430773	0.513344	0.640181	0.727039	0.60065	0.537259	0.711198	0.731661	1.08354	1.74233	1.45172	1.05249	0.65163	0.599364	0.520105	0.618438	0.597537	1.05145	0.589383	0.528819	0.519951	0.570372	0.587847	1.11494	0.686968	0.58719	0.632361
021	1	Healthy		0.551458	0.640593	0.77863	0.625597	0.602838	0.540699	1.59281	0.527782	0.55789	0.955358	0.983998	0.946686	0.798544	0.697104	0.648643	0.70258	0.697468	0.716974	0.600071	0.589822	0.635457	0.701111	0.911828	0.733904	0.659221	0.788474	0.865632	1.11801	1.61435	1.37837	0.960041	0.645828	0.536094	0.582588	0.581458	0.597561	1.17149	0.746644	0.584374	0.48533	0.488524	0.522254	1.00885	0.81425	0.655797	0.702321
022	1	Healthy		0.784725	1.09173	1.05202	0.670364	0.580166	1.77416	2.1453	0.53981	0.491208	0.912993	1.01385	0.94983	0.897752	0.725889	0.636916	0.600838	0.622469	0.604282	0.556014	0.482439	0.529686	0.63231	0.7846	0.759462	0.704011	0.826754	0.940581	1.19273	1.56886	1.42392	1.19782	0.707051	0.618942	1.29041	1.48934	0.929558	1.38684	0.792584	0.873502	0.886556	0.764591	0.657	1.13786	1.20911	0.679019	0.729667
023	1	Healthy		0.500665	0.700389	0.856107	0.632104	0.565565	0.688171	1.85878	0.490028	0.479234	0.817593	0.85913	0.844888	0.799836	0.664604	0.588958	0.581715	0.608186	0.608008	0.542897	0.502683	0.533578	0.609428	0.747821	0.660267	0.626679	0.773355	0.843545	1.2107	1.77173	1.55345	1.13619	0.684604	0.624886	0.653976	0.790305	0.724874	1.30862	0.753322	0.659376	0.562697	0.574049	0.672238	1.17051	1.00027	0.746384	0.872147
024	1	Healthy		0.66246	0.880333	0.850701	0.481144	0.533545	0.591789	1.59001	0.463732	0.385481	0.743951	0.951641	0.926593	0.86893	0.661758	0.568427	0.53569	0.548833	0.519559	0.446734	0.402291	0.489196	0.616561	0.842795	0.707742	0.661876	0.86579	1.02155	1.52138	1.97208	1.4393	1.14231	0.764531	0.717638	0.555963	0.477526	0.428849	0.939022	0.626241	0.488761	0.429043	0.524601	0.588077	1.12153	0.872871	0.759275	0.963773
025	1	Healthy		0.394627	0.673435	0.811673	0.492289	0.52415	0.520301	1.27293	0.36158	0.347864	0.614652	0.649112	0.650646	0.599064	0.504998	0.450777	0.449294	0.442778	0.454288	0.385967	0.368643	0.424775	0.55038	0.662693	0.56603	0.519976	0.70218	0.783574	1.10961	1.55944	1.37281	0.919774	0.605698	0.606442	0.545228	0.692959	0.657287	1.11729	0.628099	0.546881	0.530121	0.563704	0.584106	1.1756	0.747034	0.770211	0.908773
026	1	Healthy		0.745694	0.911785	1.13578	0.623043	0.731563	0.595022	1.3946	0.392039	0.360663	0.706771	0.858513	0.843141	0.769023	0.599852	0.527133	0.516968	0.503545	0.489659	0.406727	0.357418	0.449114	0.593391	0.915628	0.650339	0.616609	0.845705	0.934688	1.27705	1.65915	1.40447	1.03802	0.706659	0.683249	0.612542	0.648228	0.528686	1.03179	0.647974	0.485587	0.460499	0.502144	0.549011	1.10009	0.776218	0.728497	0.821383
027	1	Healthy		0.443729	0.653723	0.881625	0.663479	0.605086	0.740571	1.76286	0.535261	0.572413	0.79344	0.786601	0.779776	0.752684	0.664711	0.625781	0.623682	0.614392	0.607066	0.554588	0.572811	0.623934	0.683723	0.792764	0.592028	0.53053	0.667518	0.697637	0.947033	1.51161	1.38321	0.958408	0.59638	0.58151	0.923195	1.04583	0.850989	1.16038	0.613526	0.532922	0.515555	0.539633	0.555461	1.09876	0.583097	0.628951	0.711941
028	1	Healthy		0.497418	0.801996	1.04311	0.692304	0.612055	0.793278	1.94862	0.59584	0.629749	0.82656	0.841317	0.853766	0.797816	0.699774	0.609784	0.602698	0.647017	0.656387	0.587532	0.565637	0.606	0.718196	0.901866	0.744071	0.616631	0.744879	0.824997	1.08511	1.84961	1.73533	1.21141	0.702353	0.667531	0.797687	0.928809	0.754563	1.32934	0.698298	0.659133	0.615873	0.621803	0.661977	1.24269	0.690848	0.683397	0.728943
[truncated: 133 more columns]
